# Supplementary material for: Using Natural Deep Eutectic Systems as Alternative Media for Ocular Applications
Source: Pharmaceutics. 2023 May 21;15(5):1553. doi: 10.3390/pharmaceutics15051553 (PMC10223266; doi:10.3390/pharmaceutics15051553)
Supplement: Supplementary file 1 [file pharmaceutics-15-01553-s001.zip]

Archive with 1 entries (1 files):
- pharmaceutics-2359689-supplementary.pdf
